# Supplementary material for: Changes in intentional binding effect during a novel perceptual-motor task
Source: PeerJ. 2018 Dec 11;6:e6066. doi: 10.7717/peerj.6066 (PMC6294047; doi:10.7717/peerj.6066)
Supplement: Supplemental Information 1 [file peerj-06-6066-s001.xlsx]

## Sheet: total data
	error											binding
No	1	2	3	4	5	6	7	8	9	10		1	2	3	4	5	6	7	8	9	10
1	332.333	220.889	212.222	291.667	271.333	268.833	272	256.556	229.444	273.278		-116.667	-186.111	-179.444	-233.333	-274.167	-266.111	-317.778	-274.444	-355	-303.167
2	118.833	83.6667	114.722	101.5	107.111	87.3333	108.167	59.1111	78.5	93.7222		-19.1667	-28.6111	-125.833	-33.3333	-15.5556	80	21.1111	-20	-36.1111	-11.6667
3	74.3333	77.1667	108.333	74.2778	84.0556	74.6667	76.6111	65.1111	84.7222	103		-39.5556	-7.88889	-0.0555556	26.3333	-17.1111	-8.33333	29.1667	-22.9444	20.0556	57.6111
4	270	326.111	330.056	162.222	126.444	182.5	128.667	126.722	107.056	125.167		52	52	-26.7222	126.889	-13.3889	83.2222	-15.7778	-1.11111	-9.16667	2.55556
5	296.056	316	257.833	246.889	258.833	248.333	265.944	221.889	174.556	199.167		18.3333	-12.2222	78.8889	48.3333	26.6667	-52.7778	-103.333	-56.6667	-32.2222	-33.3333
6	210.278	269.5	351.167	211.111	175.111	155.611	171.167	186.111	210.444	160.889		-73.3333	-152.167	-95.8333	-1.11111	-57.5556	-88.7222	-196.167	-171.056	-179.389	-266.444
7	148.444	121.944	122.556	126.111	124.611	121.222	98.2222	168.056	65.8889	108.556		4.22222	-16.1111	-36.1111	27.3889	112.333	79.1111	15.7222	-5.05556	39.1667	39.2778
8	130.944	153.389	130.167	161.722	121.389	160.056	132.944	98.1111	191.111	124.611		-11.1667	-11	-15.8889	62.4444	39.4444	7.66667	-30.1111	12	78.2778	50.1667
9	310	171.167	200.556	211.444	159.111	171.722	156.944	131.222	164.167	173.444		-111.722	-76.2222	-45.1111	-43.7778	-95.6111	1.77778	-30.8333	-74.6111	-107.944	-49.4444
10	248.389	146.889	221.222	127.944	128.333	123.944	90	85.6111	98.3333	80.6111		33.3333	205.722	95.2778	78.1667	60.6667	6.55556	90.5556	72.9444	14.1111	109.389
11	119.222	160.944	177.167	167.667	206.611	130.5	123.5	126.389	76.1667	117.889		138.333	-57.7778	-28.8889	-17.7778	62.2222	20	-56.6667	18.3333	-23.8889	-36.1111
12	121.278	98.9444	114.833	76.5	65.0556	72	78.8333	73.6667	96	58.7222		-58	-91.5	-18.6111	-7.38889	-37.3889	-21.5	-20.0556	1.55556	3.22222	39.6111
13	234	129.556	148.222	96	122.944	147.278	114	83.2778	106.278	99.0556		28.3333	62.7778	-31.6667	-42.7778	-75	-59.4444	-69.4444	-36.1111	-78.8889	-72.2222
14	127	194.833	142.667	113.056	149.056	163.611	213.722	173.278	140.056	167.111		-102	-156.5	-174.111	-241.778	-180.222	-155.5	-137.222	-139.944	-183.556	-173.278
15	148.167	71	134	82.7222	117.333	77.4444	85.0556	82.0556	115.667	122.667		-186.111	-138.889	-141.667	-133.333	-122.222	-169.444	-152.778	-150	-152.778	-108.333
16	212.333	200.611	219.222	276.667	212.722	100.222	185.444	158.778	235.056	211.722		-193.889	-111.667	-134.444	-125	-57.2222	-50	-111.667	-55	-78.8889	-128.333
17	131.667	108.389	100.5	107.167	65.7778	98.9444	115.778	108.556	131.5	94.6111		-113.889	-116.667	-83.8889	15.9444	-102.5	-95.9444	-21.1111	-5.11111	-28.3333	-20.8333
18	133.611	171.389	91.3889	135.278	142.278	159.667	122.5	146.111	114.778	104.222		-15	-47.2222	-36.1111	23.6111	-80	65	-55.4444	-66.9444	-103.556	-72.7222
19	139.611	107.333	137.389	141.611	139.556	122.056	86.6667	103.667	112.222	109.944		-228.167	-176	-111.111	-214.944	-157.278	-195.111	-151.333	-135.389	-179.333	-235.611
20	134.944	101.667	78.6111	83.7778	77.9444	93.0556	69.4444	82.7222	115.833	51.2778		22.2222	2.77778	22.2222	5.55556	88.8889	63.8889	13.8889	11.1111	-25	-11.1111
21	239.222	247.278	172	201.111	219.111	208.056	224.278	211.111	180.667	177.722		-72.2222	-16.6667	25	-33.3333	-78.4444	-102.833	-66.1111	-58.3333	-94.4444	-186.111
22	132.889	145.833	117.778	109.556	126.111	88.4444	117.944	145.944	74.8333	82.8889		-44.4444	40	-15	48.3333	34.4444	-68.3333	4.44444	-16.1111	-27.2222	-72.2222
23	122.278	131.889	105.556	93.2222	92.4444	103.333	71.9444	74.1111	68.7222	66.3333		-64.8333	-12.2222	22.7778	-16.6667	39.4444	-41.1111	-74.4444	-60.5556	38.8889	-62.2222
24	78	79.0556	106.722	83.0556	79.8333	59.1111	73.8333	81.8333	62.2222	66.5		-165.333	-83.8333	-5.22222	53.1111	22.1111	-15.4444	-60.2778	-43.1667	-2.11111	-82.8889
25	176.778	123.944	107.5	122	123.722	95.0556	86.9444	123.944	121.222	113.278		-55.5556	37.2222	51.1111	-2.77778	62.2222	102.778	88.3333	45.5556	42.7778	132.222
26	99.7222	122.111	88.6667	106.278	102.833	112.556	114.111	99.5	109.722	73.7222		90.3889	43.5	45.3889	74.7222	55.2778	81.1667	54.5	163.222	111	112.556
27	162.5	164.944	186.444	159.056	172.944	174.111	146.889	124.111	151.056	112.556		103.278	-17.9444	-79.6667	-56.7778	-72.2222	-69.0556	-101.333	-56.7222	-75.6667	-52.2222
28	155.333	91.6667	131.056	130.667	121	153.833	151.111	115.5	177.722	88.4444		132.722	181.167	259.056	218.333	101.556	171.444	160.5	142.5	102.556	177.333
29	245.889	192.167	214.722	270.611	211.056	179.056	217.833	189.444	197.667	197.222		107.778	107.944	101.278	74.6111	46.2778	20.7222	-48.7222	51.2778	89.0556	0.722222
30	313.778	311.889	232.111	242.056	369.889	360.611	295.667	279.778	230.056	260.111		-200.556	-112.167	11.0556	-21.1667	-0.833333	16.5556	-62.0556	-236.556	-196.722	-168.333
trial	1	2	3	4	5	6	7	8	9	10		1	2	3	4	5	6	7	8	9	10
ave	178.928	161.406	161.846	150.431	149.152	143.106	139.872	132.743	134.056	127.281		-38.0222	-29.8759	-22.4444	-11.3833	-22.8389	-21.9926	-46.8148	-38.9111	-47.7037	-47.5056
SD	72.5001	71.4488	67.7521	63.6633	66.9545	64.3102	62.8406	56.1365	52.1424	56.3465		99.3511	95.1663	90.0817	98.9317	88.7634	95.0927	91.7472	93.8239	102.446	113.897
SE	13.4629	13.2677	12.5813	11.822	12.4331	11.9421	11.6692	10.4243	9.6826	10.4633		18.449	17.6719	16.7277	18.3711	16.4829	17.6583	17.037	17.4227	19.0237	21.1502

## Sheet: Data by cluster
cluster1	error											binding
No	1	2	3	4	5	6	7	8	9	10		1	2	3	4	5	6	7	8	9	10	subtraction	cluster
1	332.333	220.889	212.222	291.667	271.333	268.833	272	256.556	229.444	273.278		-116.667	-186.111	-179.444	-233.333	-274.167	-266.111	-317.778	-274.444	-355	-303.167	-59.0556	1
4	270	326.111	330.056	162.222	126.444	182.5	128.667	126.722	107.056	125.167		52	52	-26.7222	126.889	-13.3889	83.2222	-15.7778	-1.11111	-9.16667	2.55556	-25.1111	1
5	296.056	316	257.833	246.889	258.833	248.333	265.944	221.889	174.556	199.167		18.3333	-12.2222	78.8889	48.3333	26.6667	-52.7778	-103.333	-56.6667	-32.2222	-33.3333	28.6667	1
6	210.278	269.5	351.167	211.111	175.111	155.611	171.167	186.111	210.444	160.889		-73.3333	-152.167	-95.8333	-1.11111	-57.5556	-88.7222	-196.167	-171.056	-179.389	-266.444	-144.833	1
9	310	171.167	200.556	211.444	159.111	171.722	156.944	131.222	164.167	173.444		-111.722	-76.2222	-45.1111	-43.7778	-95.6111	1.77778	-30.8333	-74.6111	-107.944	-49.4444	-96.8889	1
10	248.389	146.889	221.222	127.944	128.333	123.944	90	85.6111	98.3333	80.6111		33.3333	205.722	95.2778	78.1667	60.6667	6.55556	90.5556	72.9444	14.1111	109.389	-49.3889	1
13	234	129.556	148.222	96	122.944	147.278	114	83.2778	106.278	99.0556		28.3333	62.7778	-31.6667	-42.7778	-75	-59.4444	-69.4444	-36.1111	-78.8889	-72.2222	-39.8889	1
16	212.333	200.611	219.222	276.667	212.722	100.222	185.444	158.778	235.056	211.722		-193.889	-111.667	-134.444	-125	-57.2222	-50	-111.667	-55	-78.8889	-128.333	-6.33333	1
21	239.222	247.278	172	201.111	219.111	208.056	224.278	211.111	180.667	177.722		-72.2222	-16.6667	25	-33.3333	-78.4444	-102.833	-66.1111	-58.3333	-94.4444	-186.111	-136.556	1
29	245.889	192.167	214.722	270.611	211.056	179.056	217.833	189.444	197.667	197.222		107.778	107.944	101.278	74.6111	46.2778	20.7222	-48.7222	51.2778	89.0556	0.722222	-167.778	1
30	313.778	311.889	232.111	242.056	369.889	360.611	295.667	279.778	230.056	260.111		-200.556	-112.167	11.0556	-21.1667	-0.833333	16.5556	-62.0556	-236.556	-196.722	-168.333	-1.33333	1
trial	1	2	3	4	5	6	7	8	9	10		1	2	3	4	5	6	7	8	9	10	subtraction	cluster
	264.753	230.187	232.667	212.52	204.99	195.106	192.904	175.5	175.793	178.035		-48.0556	-21.7071	-18.3384	-15.6818	-47.1465	-44.6414	-84.6667	-76.3333	-93.5909	-99.5202	-63.5	1
	40.409	66.0809	58.0397	59.6964	71.7083	70.5215	65.0313	62.0669	49.2967	57.6798		98.0119	114.62	88.3269	96.6648	87.8723	87.3003	99.3508	104.84	113.947	118.377	61.6577	0
cluster2	error											binding
No	1	2	3	4	5	6	7	8	9	10		1	2	3	4	5	6	7	8	9	10	subtraction	cluster
2	118.833	83.6667	114.722	101.5	107.111	87.3333	108.167	59.1111	78.5	93.7222		-19.1667	-28.6111	-125.833	-33.3333	-15.5556	80	21.1111	-20	-36.1111	-11.6667	-62.5556	2
3	74.3333	77.1667	108.333	74.2778	84.0556	74.6667	76.6111	65.1111	84.7222	103		-39.5556	-7.88889	-0.0555556	26.3333	-17.1111	-8.33333	29.1667	-22.9444	20.0556	57.6111	-134.944	2
7	148.444	121.944	122.556	126.111	124.611	121.222	98.2222	168.056	65.8889	108.556		4.22222	-16.1111	-36.1111	27.3889	112.333	79.1111	15.7222	-5.05556	39.1667	39.2778	40.1111	2
8	130.944	153.389	130.167	161.722	121.389	160.056	132.944	98.1111	191.111	124.611		-11.1667	-11	-15.8889	62.4444	39.4444	7.66667	-30.1111	12	78.2778	50.1667	-25.5	2
11	119.222	160.944	177.167	167.667	206.611	130.5	123.5	126.389	76.1667	117.889		138.333	-57.7778	-28.8889	-17.7778	62.2222	20	-56.6667	18.3333	-23.8889	-36.1111	-0.611111	2
12	121.278	98.9444	114.833	76.5	65.0556	72	78.8333	73.6667	96	58.7222		-58	-91.5	-18.6111	-7.38889	-37.3889	-21.5	-20.0556	1.55556	3.22222	39.6111	-37.0556	2
14	127	194.833	142.667	113.056	149.056	163.611	213.722	173.278	140.056	167.111		-102	-156.5	-174.111	-241.778	-180.222	-155.5	-137.222	-139.944	-183.556	-173.278	-29.3889	2
15	148.167	71	134	82.7222	117.333	77.4444	85.0556	82.0556	115.667	122.667		-186.111	-138.889	-141.667	-133.333	-122.222	-169.444	-152.778	-150	-152.778	-108.333	-29.6667	2
17	131.667	108.389	100.5	107.167	65.7778	98.9444	115.778	108.556	131.5	94.6111		-113.889	-116.667	-83.8889	15.9444	-102.5	-95.9444	-21.1111	-5.11111	-28.3333	-20.8333	-83.6667	2
18	133.611	171.389	91.3889	135.278	142.278	159.667	122.5	146.111	114.778	104.222		-15	-47.2222	-36.1111	23.6111	-80	65	-55.4444	-66.9444	-103.556	-72.7222	-61.5	2
19	139.611	107.333	137.389	141.611	139.556	122.056	86.6667	103.667	112.222	109.944		-228.167	-176	-111.111	-214.944	-157.278	-195.111	-151.333	-135.389	-179.333	-235.611	-50	2
20	134.944	101.667	78.6111	83.7778	77.9444	93.0556	69.4444	82.7222	115.833	51.2778		22.2222	2.77778	22.2222	5.55556	88.8889	63.8889	13.8889	11.1111	-25	-11.1111	-55.9444	2
22	132.889	145.833	117.778	109.556	126.111	88.4444	117.944	145.944	74.8333	82.8889		-44.4444	40	-15	48.3333	34.4444	-68.3333	4.44444	-16.1111	-27.2222	-72.2222	-11.5	2
23	122.278	131.889	105.556	93.2222	92.4444	103.333	71.9444	74.1111	68.7222	66.3333		-64.8333	-12.2222	22.7778	-16.6667	39.4444	-41.1111	-74.4444	-60.5556	38.8889	-62.2222	-63.5	2
24	78	79.0556	106.722	83.0556	79.8333	59.1111	73.8333	81.8333	62.2222	66.5		-165.333	-83.8333	-5.22222	53.1111	22.1111	-15.4444	-60.2778	-43.1667	-2.11111	-82.8889	-26	2
25	176.778	123.944	107.5	122	123.722	95.0556	86.9444	123.944	121.222	113.278		-55.5556	37.2222	51.1111	-2.77778	62.2222	102.778	88.3333	45.5556	42.7778	132.222	-49.9444	2
26	99.7222	122.111	88.6667	106.278	102.833	112.556	114.111	99.5	109.722	73.7222		90.3889	43.5	45.3889	74.7222	55.2778	81.1667	54.5	163.222	111	112.556	-66.8889	2
27	162.5	164.944	186.444	159.056	172.944	174.111	146.889	124.111	151.056	112.556		103.278	-17.9444	-79.6667	-56.7778	-72.2222	-69.0556	-101.333	-56.7222	-75.6667	-52.2222	-48.6667	2
28	155.333	91.6667	131.056	130.667	121	153.833	151.111	115.5	177.722	88.4444		132.722	181.167	259.056	218.333	101.556	171.444	160.5	142.5	102.556	177.333	-53.6667	2
trial	1	2	3	4	5	6	7	8	9	10		1	2	3	4	5	6	7	8	9	10	subtraction	cluster
	129.24	121.585	120.845	114.485	116.825	113	109.17	107.988	109.892	97.8977		-32.2135	-34.6053	-24.8216	-8.89474	-8.76608	-8.88012	-24.9006	-17.2456	-21.1374	-17.3918	-44.7836	2
	24.9129	34.7522	26.6991	28.502	35.3714	34.3378	34.8696	32.776	35.9657	27.0584		99.6576	81.4425	90.9975	100.136	86.1971	96.9357	79.1618	79.0935	84.4354	99.4841	34.6892	0
